# Supplementary material for: Studying Seabird Diet through Genetic Analysis of Faeces: A Case Study on Macaroni Penguins (Eudyptes chrysolophus)
Source: PLoS One. 2007 Sep 5;2(9):e831. doi: 10.1371/journal.pone.0000831 (PMC1959119; doi:10.1371/journal.pone.0000831)
Supplement: Table S2 — Stomach content data from each individual macaroni penguin sampled. Information provided includes data on the wet mass of each sample, proportions of various prey groups and number of otoliths recovered. (0.02 MB XLS) [file pone.0000831.s002.xls]

## Sheet: Sheet1
				Composition					Euphausiid Composition
Guard	Date	Mass (g)		% Euphausiid	% Fish	% Amphipod	% Squid		% Euphausia	% Thysanoessa		# of Otoliths
1	2003-12-21	80.01		91.948	8.01688	0.0351617	0		6	94		9
2	2003-12-21	50.18		56.4266	43.5734	0	0		100	0		12
3	2003-12-22	40.07		99.9744	0	0.025641	0		82	18		0
4	2003-12-22	24.06		0	99.1059	0.894054	0		NA	NA		51
5	2003-12-23	91.13		100	0	0	0		96	4		0
6	2003-12-23	127.43		54.7201	45.2148	0.0651042	0		85	15		187
7	2003-12-23	65.03		50.9426	49.0574	0	0		85	15		4
8	2003-12-23	37.62		99.9095	0	0.090525	0		78	22		0
9	2003-12-23	205		100	0	0	0		100	0		0
10	2003-12-24	98.16		95.6236	4.37637	0	0		97	3		15
11	2003-12-24	112.7		13.8223	86.1777	0	0		87	13		205
12	2003-12-24	48.94		99.9784	0	0.0216263	0		100	0		0
13	2003-12-25	30.52		100	0	0	0		88	12		0
14	2003-12-25	132.7		97.9021	2.0979	0	0		97	3		45
15	2003-12-25	29.38		100	0	0	0		96	4		0
16	2003-12-25	49.03		82.3084	17.5695	0.122011	0		85	15		5
17	2003-12-26	178.24		94.582	5.38213	0.0358809	0		100	0		14
18	2003-12-26	27.61		94.57	5.43004	0	0		100	0		22
19	2003-12-27	80.67		96.181	2.12164	1.69731	0		75	25		14
20	2003-12-27	122.96		97.1609	0.946372	1.89274	0		41	59		6
21	2003-12-28	90.11		99.9885	0	0.0114916	0		74	26		0
22	2003-12-28	76.46		100	0	0	0		82	18		0
23	2003-12-28	49.58		98.3735	0	1.62653	0		81	19		0
24	2003-12-28	42.38		82.2399	17.7345	0.0256279	0		82	18		7
25	2003-12-28	123.76		99.9668	0	0.0331565	0		47	53		0
26	2003-12-29	22.6		100	0	0	0		45	55		0
27	2003-12-30	38.96		98.2298	0	0	1.77015		50	50		0
28	2004-01-01	47.58		93.8683	6.08656	0.0225428	0.0225428		2	98		8
29	2004-01-02	196.58		89.6785	10.1523	0	0.169205		20	80		14
30	2004-01-03	58.88		14.8757	85.0893	0.0350017	0		5	95		129
31	2004-01-03	46.5		67.2932	32.7068	0	0		12	88		58
32	2004-01-03	32.82		93.579	6.42099	0	0		4	96		65
33	2004-01-04	48.28		43.4074	56	0.592593	0		38	62		41
34	2004-01-07	66.66		58.2656	41.7344	0	0		10	90		135
35	2004-01-11	29.39		83.6538	11.5385	4.80769	0		0	100		1
		2601.98
Creche	Date	Mass (g)		% Euphausiid	% Fish	% Amphipod	% Squid		% Euphausia	% Thysanoessa		# of Otoliths
36	2004-01-15	70.88		98.8443	0	1.15573	0		2	96		0
37	2004-01-15	39.22		99.9721	0	0.027933	0		0	100		4
38	2004-01-17	149.41		80.7963	19.2037	0	0		4	96		241
39	2004-01-18	94.9		58.4071	41.5929	0	0		0	100		29
40	2004-01-26	44.89		99.7612	0.238778	0	0		NA	NA		4
41	2004-01-27	13.2		29.5775	0	70.4225	0		NA	NA		2
42	2004-01-28	46.73		87.0713	12.9287	0	0		0	100		33
43	2004-01-29	47.78		10.8219	84.189	4.96505	0.0241022		0	100		90
44	2004-01-29	34.76		99.7795	0.220542	0	0		NA	NA		94
45	2004-02-03	16.18		3.46898	2.4016	94.1294	0		NA	NA		2
46	2004-02-09	45.7		19.6988	29.8193	50.4217	0.060241		18	82		48
47	2004-02-09	216.22		62.4535	6.3197	31.2268	0		91	9		297
48	2004-02-09	72.95		8.61678	89.7797	1.6035	0		0	100		215
49	2004-02-09	66.04		18.8823	77.9283	2.70957	0.479819		3	97		53
50	2004-02-18	12.18		9.10781	78.0669	12.7323	0.0929368		NA	NA		94
51	2004-02-18	133.73		2.82353	70.3529	19.8431	6.98039		NA	NA		210
52	2004-02-18	126.17		0.281531	8.22072	91.4977	0		NA	NA		355
53	2004-02-18	149.89		4.93976	57.7108	37.2289	0.120482		NA	NA		710
		1380.83
